# Supplementary material for: Flavonoid contributors to bitterness in juice from Citrus and Citrus hybrids with/without Poncirus trifoliata in their pedigree
Source: Food Chem X. 2025 Feb 18;26:102289. doi: 10.1016/j.fochx.2025.102289 (PMC11905843; doi:10.1016/j.fochx.2025.102289)
Supplement: Supplementary file 2 — Supplementary material 2: Supplementary Table 2. Correlations between bitterness intensity and volatile components. Blue coloring corresponds to a more positive correlation while red coloring corresponds to a more negative correlation. [file mmc2.xlsx]

## Sheet: Table S2
Supplementary Table 2. Correlations between bitterness intensity and volatile components. Blue coloring coresponds to a more positive correlation while red coloring corresponds to a more negative correlation.
	Bitter	Ethanol	Methyl acetate	Ethyl acetate	Pentanal	Ethyl propanoate	Methyl butanoate	(E)-2-Pentenal	1-Pentanol	Ethyl butanoate	Hexanal	Ethyl 2-methylbutanoate	3-Hexen-1-ol	(E)-2-Hexenal	1-Hexanol	Heptanal	Methyl hexanoate	α-Thujene	α-Pinene	Camphene	1-octen-3-one	β-Myrcene	Ethyl hexanoate	Octanal	Hexyl acetate	α-Phellandrene	β-Pinene	2-Carene	p-Cymene	Limonene	Eucalyptol	1-Octanol	γ-Terpinene	1,3,8-p-Menthadiene	α-Terpinolene	Linalool	Nonanal	Ethyl 3-hydroxyhexanoate	trans-Alloocimene	Ethyl octanoate	Terpinen-4-ol	Octyl acetate	Decanal	α-Terpineol	(E)-carveol	Carvone	Thymol	δ-Elemene	α-Cubebene
Ethyl propanoate	-0.779456	0.782011	0.707033	0.923665	0.299727	1	0.381782	-0.181719	0.241729	0.367771	0.0806264	0.574583	-0.4744	-0.321639	-0.258162	0.41603	0.327879	-0.161928	-0.210384	-0.442292	0.0971957	-0.365542	0.356002	-0.149908	-0.16501	-0.331243	-0.249466	-0.195752	-0.190328	-0.0725556	-0.0977857	-0.21353	-0.21924	-0.230018	-0.289203	-0.415025	-0.122748	-0.0308832	-0.526009	0.376464	-0.244737	-0.220164	-0.179886	-0.217553	0.221794	-0.11414	-0.153909	-0.332101	-0.0698712
Ethanol	-0.724433	1	0.908674	0.587672	-0.0552631	0.782011	0.823138	-0.350486	0.023847	0.82226	-0.0697846	0.918742	-0.373476	-0.1664	-0.104413	0.0185585	0.793564	-0.0354392	-0.042508	-0.412506	-0.0542455	-0.137025	0.810084	-0.174713	-0.180907	-0.165977	-0.0796533	-0.0320644	-0.0320213	0.0299418	-0.0943064	-0.153718	-0.112869	0.0085765	-0.136487	-0.338947	-0.181237	0.306278	-0.378375	0.81308	-0.190852	-0.0858024	-0.205541	-0.176785	0.45857	-0.33841	-0.211133	-0.288585	-0.120663
Ethyl acetate	-0.598577	0.587672	0.578286	1	0.25477	0.923665	0.160225	-0.170563	0.119998	0.139075	0.0433818	0.356814	-0.482671	-0.245923	-0.203142	0.346076	0.116234	-0.126792	-0.255631	-0.360066	0.18177	-0.305603	0.129296	-0.148812	-0.159864	-0.375146	-0.217062	-0.196539	-0.175837	-0.162208	-0.254018	-0.203326	-0.202251	-0.289029	-0.264374	-0.339894	-0.12609	-0.084871	-0.395068	0.129166	-0.0607199	-0.200621	-0.169358	-0.193137	0.00866135	-0.0476521	-0.144887	-0.257203	-0.169839
Methyl acetate	-0.580912	0.908674	1	0.578286	-0.0877934	0.707033	0.878817	-0.519697	-0.172189	0.841744	-0.219102	0.943445	-0.356866	-0.264754	-0.24013	-0.0336005	0.851376	-0.173965	-0.167167	-0.269513	-0.210324	-0.266834	0.82645	-0.157723	-0.168526	-0.173748	-0.234929	-0.170255	-0.173644	0.0914195	-0.170579	-0.152146	-0.230074	-0.21422	-0.15209	-0.0312204	-0.158312	0.304213	-0.320189	0.828057	-0.142401	-0.220044	-0.168359	-0.152263	0.433372	-0.0835795	-0.199783	-0.333746	-0.241885
Ethyl 2-methylbutanoate	-0.558142	0.918742	0.943445	0.356814	-0.145335	0.574583	0.963158	-0.482155	-0.145845	0.940752	-0.161729	1	-0.301625	-0.198762	-0.159126	-0.111765	0.934083	-0.11629	-0.0491147	-0.33932	-0.255406	-0.162841	0.919333	-0.0914637	-0.098835	-0.0526238	-0.145784	-0.0815158	-0.0983682	0.192359	-0.0632559	-0.0817329	-0.142317	-0.0646069	-0.0836519	-0.091528	-0.104136	0.317984	-0.309468	0.94118	-0.261351	-0.132189	-0.10811	-0.102824	0.577538	-0.225474	-0.135901	-0.212578	-0.160834
Ethyl octanoate	-0.457658	0.81308	0.828057	0.129166	-0.364301	0.376464	0.976787	-0.530749	-0.320308	0.982187	-0.359127	0.94118	-0.263078	-0.205964	-0.211723	-0.318437	0.965466	-0.140979	0.0665273	-0.144135	-0.447057	-0.12919	0.974456	0.0378794	0.030895	0.190184	-0.154236	-0.0660464	-0.113198	0.368043	0.0124667	0.076432	-0.106026	0.0285726	-0.0270426	0.0131054	0.0152819	0.467416	-0.310394	1	-0.208125	-0.118747	0.0264315	0.0437749	0.730596	-0.200404	-0.0138968	-0.21216	0.0614884
Ethyl hexanoate	-0.438245	0.810084	0.82645	0.129296	-0.342181	0.356002	0.981521	-0.409673	-0.278993	0.996295	-0.324772	0.919333	-0.127316	-0.144288	-0.184365	-0.309931	0.98523	-0.20741	-0.0618116	-0.0478162	-0.423605	-0.162277	1	-0.0875147	-0.093234	0.0669373	-0.230144	-0.152558	-0.18189	0.233898	-0.0200461	-0.0140118	-0.218744	-0.0431298	-0.139465	-0.0234219	-0.106356	0.623722	-0.332728	0.974456	-0.100758	-0.213895	-0.0999282	-0.0514861	0.592955	-0.213755	-0.151532	-0.278843	-0.0164136
Methyl butanoate	-0.437957	0.823138	0.878817	0.160225	-0.277097	0.381782	1	-0.468344	-0.259271	0.990119	-0.275701	0.963158	-0.166713	-0.157	-0.169915	-0.255137	0.991835	-0.184106	-0.0659959	-0.148981	-0.391067	-0.154914	0.981521	-0.0728854	-0.0786707	0.0342589	-0.203105	-0.132299	-0.158132	0.244804	-0.0265995	-0.0266036	-0.19149	-0.0802173	-0.0949054	0.0279789	-0.0897986	0.49849	-0.281196	0.976787	-0.17173	-0.18748	-0.08266	-0.0550545	0.590912	-0.189458	-0.131078	-0.240225	-0.12027
Ethyl butanoate	-0.436033	0.82226	0.841744	0.139075	-0.323621	0.367771	0.990119	-0.422093	-0.272442	1	-0.286761	0.940752	-0.144812	-0.139344	-0.163456	-0.302983	0.985953	-0.190866	-0.0556716	-0.105216	-0.410021	-0.146227	0.996295	-0.0941109	-0.0994772	0.0511649	-0.210966	-0.138489	-0.164825	0.23065	-0.0491431	-0.0336543	-0.205983	-0.0245345	-0.132025	-0.0443522	-0.11538	0.562256	-0.321522	0.982187	-0.149266	-0.197505	-0.107145	-0.0712327	0.60218	-0.220522	-0.153759	-0.234365	-0.0306869
(E)-carveol	-0.383177	0.45857	0.433372	0.00866135	-0.46603	0.221794	0.590912	-0.653289	-0.444049	0.60218	-0.540361	0.577538	-0.517425	-0.297258	-0.298084	-0.344269	0.56402	-0.0384687	0.415851	-0.200225	-0.573196	-0.0241669	0.592955	0.607657	0.600939	0.701634	-0.00552332	0.105047	-0.0177797	0.843863	0.300934	0.572367	0.221019	0.129869	0.281342	0.166195	0.58498	0.120959	-0.299141	0.730596	-0.357014	0.111892	0.598583	0.532172	1	-0.185263	0.59132	-0.0309582	0.40341
Methyl hexanoate	-0.377538	0.793564	0.851376	0.116234	-0.326134	0.327879	0.991835	-0.47528	-0.299584	0.985953	-0.325908	0.934083	-0.16547	-0.167352	-0.192786	-0.303453	1	-0.146898	-0.0307788	-0.0649707	-0.361761	-0.154834	0.98523	-0.066418	-0.0727308	0.0682771	-0.171948	-0.0936555	-0.121668	0.236513	-0.00575392	0.00647507	-0.160328	-0.0760153	-0.0515542	0.0844694	-0.0852055	0.578302	-0.235399	0.965466	-0.0582736	-0.154715	-0.0721564	-0.0133299	0.56402	-0.186757	-0.132277	-0.244482	-0.124778
1-Pentanol	-0.356434	0.023847	-0.172189	0.119998	0.857882	0.241729	-0.259271	0.742254	1	-0.272442	0.82429	-0.145845	0.413392	0.155559	0.222299	0.861314	-0.299584	-0.135503	-0.390264	-0.397175	0.412374	-0.128952	-0.278993	-0.348699	-0.347985	-0.619555	-0.133055	-0.192181	-0.125862	-0.476152	0.298085	-0.425283	-0.235417	-0.188701	-0.378085	-0.53587	-0.291775	-0.289276	-0.242692	-0.320308	-0.393094	-0.189169	-0.385162	-0.456096	-0.444049	-0.179673	-0.328171	-0.127507	-0.281343
Heptanal	-0.349736	0.0185585	-0.0336005	0.346076	0.960767	0.41603	-0.255137	0.511604	0.861314	-0.302983	0.659815	-0.111765	0.182712	-0.235683	-0.187661	1	-0.303453	-0.231513	-0.417568	-0.373665	0.298531	-0.49483	-0.309931	-0.162251	-0.180127	-0.558787	-0.297526	-0.2763	-0.238699	-0.299384	0.378006	-0.280812	-0.255986	-0.525898	-0.333865	-0.286132	-0.0851313	-0.37097	-0.422765	-0.318437	-0.372102	-0.260777	-0.190172	-0.279301	-0.344269	0.0358411	-0.14539	-0.145555	-0.310643
Valencene	-0.304968	0.0951036	-0.0857082	-0.166368	-0.561558	-0.0591921	0.0992933	-0.0443186	-0.217112	0.191127	-0.32773	0.0417661	0.0450003	0.420719	0.373025	-0.481794	0.0792407	-0.226677	0.0793294	0.197754	-0.445035	0.472011	0.201416	-0.00173814	0.0228419	0.342137	-0.106762	-0.167932	-0.206729	0.239153	-0.233874	-0.00863106	-0.167535	0.586744	-0.227075	-0.279639	-0.0355474	0.143804	-0.0105579	0.235688	-0.272558	-0.180662	-0.00395119	-0.0881832	0.413127	0.00503788	0.0238299	-0.297638	0.724244
β-Ionone	-0.273032	-0.0663454	-0.162266	-0.0231952	-0.0908891	-0.0990215	-0.174848	0.287477	0.23708	-0.180342	0.225746	-0.143712	0.352843	0.9478	0.948446	-0.0840023	-0.209014	-0.155091	-0.285308	-0.230918	0.0428435	0.800026	-0.194899	-0.167439	-0.11761	-0.197108	0.0400116	-0.195556	-0.151146	-0.166179	-0.229749	-0.209512	-0.1807	0.278431	-0.222245	-0.278389	-0.178897	-0.195687	0.379423	-0.218181	-0.306775	-0.152891	-0.172129	-0.285761	-0.24965	-0.211007	-0.127657	-0.228567	-0.231783
α-Selinene	-0.2625	0.0790369	-0.0870573	-0.222651	-0.629941	-0.143146	0.126203	-0.0209791	-0.251287	0.215054	-0.342011	0.0412865	0.127368	0.558505	0.489108	-0.563769	0.119852	-0.225833	0.0392255	0.230199	-0.432196	0.575651	0.229912	-0.0192845	0.0123421	0.32565	-0.084176	-0.173735	-0.205573	0.209992	-0.243279	0.00355051	-0.177318	0.573114	-0.215895	-0.235557	-0.0580813	0.244597	0.0833823	0.235613	-0.191258	-0.183768	-0.0188163	-0.0818281	0.345721	-0.0606394	-0.00307947	-0.310483	0.595388
Eucalyptol	-0.16875	-0.0943064	-0.170579	-0.254018	0.253311	-0.0977857	-0.0265995	0.0884413	0.298085	-0.0491431	-0.00207873	-0.0632559	0.0198475	-0.227529	-0.27604	0.378006	-0.00575392	0.00480661	0.202458	-0.179823	-0.112489	-0.212781	-0.0200461	0.658947	0.649319	0.399841	0.0275568	0.11287	0.0232488	0.533667	1	0.657234	0.279296	-0.373505	0.31941	0.254468	0.702488	0.093127	-0.27683	0.0124667	-0.138619	0.158448	0.637193	0.630306	0.300934	-0.338516	0.628551	-0.0206905	-0.147987
Pentanal	-0.166864	-0.0552631	-0.0877934	0.25477	1	0.299727	-0.277097	0.60468	0.857882	-0.323621	0.803562	-0.145335	0.284198	-0.194044	-0.133235	0.960767	-0.326134	-0.187251	-0.456601	-0.391004	0.367481	-0.487024	-0.342181	-0.281101	-0.298863	-0.671037	-0.261586	-0.255567	-0.193159	-0.43351	0.253311	-0.393418	-0.267282	-0.501084	-0.362019	-0.345134	-0.214773	-0.402864	-0.37125	-0.364301	-0.355019	-0.240806	-0.308446	-0.39097	-0.46603	0.0170649	-0.263656	0.0455294	-0.382953
Limonene	-0.154482	0.0299418	0.0914195	-0.162208	-0.43351	-0.0725556	0.244804	-0.572348	-0.476152	0.23065	-0.594441	0.192359	-0.407489	-0.201895	-0.265446	-0.299384	0.236513	-0.0826564	0.395627	-0.0901735	-0.597924	0.0344896	0.233898	0.897902	0.897111	0.85416	-0.0112229	0.0744373	-0.0719413	1	0.533667	0.851624	0.296941	-0.0901924	0.416384	0.468377	0.889515	0.0270184	-0.15362	0.368043	-0.261262	0.131507	0.902257	0.814355	0.843863	-0.124751	0.886714	0.0264682	0.251473
β-Elemene	-0.149411	-0.0402041	-0.226054	-0.149977	-0.454236	-0.0978102	-0.0758099	0.137652	-0.156354	0.0330356	-0.194657	-0.131769	0.132251	0.388769	0.336651	-0.422716	-0.0905061	-0.234848	-0.0129793	0.306176	-0.321499	0.373023	0.0450545	-0.182331	-0.162387	0.173973	-0.152263	-0.214044	-0.224433	0.0131782	-0.383421	-0.182397	-0.252518	0.577946	-0.353161	-0.391418	-0.215089	0.120092	-0.0290555	0.0484613	-0.168914	-0.234578	-0.182566	-0.250591	0.187833	0.100648	-0.151012	-0.210757	0.775323
β-Bourbonene	-0.136238	0.178171	0.101077	-0.202463	-0.712321	-0.0466539	0.299328	-0.521008	-0.54726	0.367292	-0.679743	0.224123	-0.349945	-0.134043	-0.149465	-0.603543	0.304826	0.020536	0.463709	0.323876	-0.490054	0.172164	0.380681	0.251902	0.251408	0.675368	0.0547802	0.131319	0.044087	0.516925	-0.0802531	0.27092	0.138072	0.548876	0.16709	0.127974	0.213572	0.19763	-9.3188e-05	0.472668	-0.0472668	0.0920733	0.266052	0.261235	0.72058	0.169906	0.25642	-0.197806	0.838695
α-Copaene	-0.120332	-0.160845	-0.253747	-0.285634	-0.588822	-0.242117	-0.059065	-0.315941	-0.405895	-0.0200841	-0.515472	-0.1176	-0.250333	0.207781	0.149925	-0.462043	-0.0654411	-0.0104231	0.43692	0.000920154	-0.485132	0.442964	-0.0108091	0.750103	0.769596	0.848294	0.13076	0.120928	-0.000496749	0.813606	0.320924	0.72001	0.310218	0.317196	0.330892	0.183417	0.722261	-0.0307642	0.0449299	0.105104	-0.234205	0.181669	0.751331	0.654547	0.663703	-0.190057	0.768219	0.0174522	0.500942
1-Hexanol	-0.0854892	-0.104413	-0.24013	-0.203142	-0.133235	-0.258162	-0.169915	0.331574	0.222299	-0.163456	0.316273	-0.159126	0.399189	0.961773	1	-0.187661	-0.192786	0.0516999	-0.137434	-0.243575	0.164761	0.875086	-0.184365	-0.239119	-0.18974	-0.193965	0.240759	0.00349828	0.0649288	-0.265446	-0.27604	-0.246619	-0.0297461	0.455374	-0.102246	-0.334885	-0.268238	-0.182064	0.488335	-0.211723	-0.220698	0.0342855	-0.246488	-0.314359	-0.298084	-0.310773	-0.202161	-0.0206278	-0.230214
(E)-2-Hexenal	-0.0809654	-0.1664	-0.264754	-0.245923	-0.194044	-0.321639	-0.157	0.383985	0.155559	-0.139344	0.213558	-0.198762	0.520054	1	0.961773	-0.235683	-0.167352	-0.14338	-0.278362	-0.0850006	-0.00676618	0.811577	-0.144288	-0.204223	-0.153511	-0.166114	0.0515896	-0.18131	-0.132073	-0.201895	-0.227529	-0.193151	-0.186656	0.30753	-0.225963	-0.262939	-0.227032	-0.000413984	0.397513	-0.205964	-0.179854	-0.144621	-0.208463	-0.27971	-0.297258	-0.271431	-0.180426	-0.127813	-0.21752
Ethyl 3-hydroxyhexanoate	-0.0793947	0.306278	0.304213	-0.084871	-0.402864	-0.0308832	0.49849	-0.00677868	-0.289276	0.562256	-0.408472	0.317984	0.220526	-0.000413984	-0.182064	-0.37097	0.578302	-0.242069	-0.169437	0.469634	-0.32515	-0.184159	0.623722	-0.100757	-0.102835	0.0623676	-0.27899	-0.219543	-0.235953	0.0270184	0.093127	0.0924294	-0.271408	-0.194361	-0.199946	0.0762593	-0.107853	1	-0.26474	0.467416	0.456222	-0.268884	-0.10613	0.0563031	0.120959	-0.194417	-0.185734	-0.340074	-0.0202726
Nonanal	-0.0236305	-0.181237	-0.158312	-0.12609	-0.214773	-0.122748	-0.0897986	-0.388738	-0.291775	-0.11538	-0.411482	-0.104136	-0.407696	-0.227032	-0.268238	-0.0851313	-0.0852055	0.121798	0.472869	-0.190689	-0.302024	0.0173214	-0.106356	0.995821	0.992889	0.796845	0.176041	0.250309	0.117073	0.889515	0.702488	0.958397	0.502677	-0.18459	0.575716	0.447319	1	-0.107853	-0.102389	0.0152819	-0.106607	0.334606	0.991858	0.938805	0.58498	-0.25589	0.990854	0.191979	0.0633349
δ-Cadinene	-0.0197236	-0.0621628	-0.199849	-0.158396	-0.404288	-0.0408197	-0.0780188	-0.207461	-0.289823	0.00869794	-0.394225	-0.105992	-0.278068	-0.232419	-0.222536	-0.326899	-0.0854308	0.0210552	0.391395	0.342699	-0.285022	0.012032	0.0191051	0.112404	0.103196	0.485612	0.0122057	0.0945259	0.0331189	0.279117	-0.133873	0.0888682	0.084786	0.545124	0.0220449	-0.0900744	0.0887834	-0.043573	-0.0952589	0.110996	-0.0777574	0.0593109	0.122021	0.0907138	0.458281	0.297246	0.143049	-0.067328	0.993824
Hexanal	-0.0117128	-0.0697846	-0.219102	0.0433818	0.803562	0.0806264	-0.275701	0.759413	0.82429	-0.286761	1	-0.161729	0.417221	0.213558	0.316273	0.659815	-0.325908	0.0139413	-0.356939	-0.525074	0.508949	-0.0553353	-0.324772	-0.433712	-0.431489	-0.706058	0.00638201	-0.0800579	0.0164922	-0.594441	-0.00207873	-0.509486	-0.151268	-0.0943444	-0.330741	-0.643337	-0.411482	-0.408472	-0.143493	-0.359127	-0.374941	-0.0629063	-0.46972	-0.541937	-0.540361	-0.284489	-0.407382	0.350066	-0.38646
Hexyl acetate	0.00382765	-0.180907	-0.168526	-0.159864	-0.298863	-0.16501	-0.0786707	-0.412674	-0.347985	-0.0994772	-0.431489	-0.098835	-0.416483	-0.153511	-0.18974	-0.180127	-0.0727308	0.16467	0.515007	-0.198632	-0.298489	0.115793	-0.093234	0.998629	1	0.832089	0.234707	0.293013	0.160736	0.897111	0.649319	0.969373	0.540746	-0.100403	0.609363	0.432942	0.992889	-0.102835	-0.0378942	0.030895	-0.0940784	0.378549	0.995535	0.945689	0.600939	-0.297014	0.9952	0.232105	0.0738832
α-Cubebene	0.00966385	-0.120663	-0.241885	-0.169839	-0.382953	-0.0698712	-0.12027	-0.150495	-0.281343	-0.0306869	-0.38646	-0.160834	-0.217855	-0.21752	-0.230214	-0.310643	-0.124778	-0.0543314	0.314808	0.410273	-0.308269	-0.0222108	-0.0164136	0.0830989	0.0738832	0.450957	-0.0654557	0.0146409	-0.0444652	0.251473	-0.147987	0.0591195	0.00736162	0.490387	-0.0490011	-0.0793059	0.0633349	-0.0202726	-0.111838	0.0614884	-0.0635744	-0.0195538	0.0957592	0.0588038	0.40341	0.350938	0.112987	-0.0928592	1
Octanal	0.0105119	-0.174713	-0.157723	-0.148812	-0.281101	-0.149908	-0.0728854	-0.421687	-0.348699	-0.0941109	-0.433712	-0.0914637	-0.433651	-0.204223	-0.239119	-0.162251	-0.066418	0.167965	0.521301	-0.192335	-0.296037	0.0689244	-0.0875147	1	0.998629	0.830621	0.226948	0.296964	0.163538	0.897902	0.658947	0.970473	0.543218	-0.119796	0.612471	0.440452	0.995821	-0.100757	-0.06249	0.0378794	-0.0850444	0.380217	0.996867	0.950895	0.607657	-0.28209	0.995209	0.239372	0.0830989
Thymol	0.0122231	-0.211133	-0.199783	-0.144887	-0.263656	-0.153909	-0.131078	-0.411167	-0.328171	-0.153759	-0.407382	-0.135901	-0.439091	-0.180426	-0.202161	-0.14539	-0.132277	0.17905	0.530121	-0.216134	-0.280277	0.10583	-0.151532	0.995209	0.9952	0.825334	0.245432	0.304858	0.174194	0.886714	0.628551	0.948989	0.553836	-0.0793397	0.612509	0.418839	0.990854	-0.185734	-0.0351756	-0.0138968	-0.126896	0.39215	0.992528	0.929974	0.59132	-0.255251	1	0.251638	0.112987
β-Myrcene	0.0396059	-0.137025	-0.266834	-0.305603	-0.487024	-0.365542	-0.154914	-0.0514334	-0.128952	-0.146227	-0.0553353	-0.162841	0.0602657	0.811577	0.875086	-0.49483	-0.154834	0.338461	0.301286	-0.143793	0.135386	1	-0.162277	0.0689244	0.115793	0.245622	0.531875	0.339574	0.352214	0.0344896	-0.212781	0.090522	0.337848	0.687828	0.306267	-0.0664258	0.0173214	-0.184159	0.686761	-0.12919	-0.0296232	0.368258	0.0754962	0.0571787	-0.0241669	-0.291207	0.10583	0.0648018	-0.0222108
Decanal	0.0478999	-0.205541	-0.168359	-0.169358	-0.308446	-0.179886	-0.08266	-0.452254	-0.385162	-0.107145	-0.46972	-0.10811	-0.444755	-0.208463	-0.246488	-0.190172	-0.0721564	0.16498	0.526805	-0.139243	-0.295962	0.0754962	-0.0999282	0.996867	0.995535	0.848702	0.224041	0.295495	0.160287	0.902257	0.637193	0.967846	0.539286	-0.114134	0.625046	0.498022	0.991858	-0.10613	-0.0120138	0.0264315	-0.0544469	0.375715	1	0.956473	0.598583	-0.221807	0.992528	0.226411	0.0957592
(E)-2-Pentenal	0.0548099	-0.350486	-0.519697	-0.170563	0.60468	-0.181719	-0.468344	1	0.742254	-0.422093	0.759413	-0.482155	0.748387	0.383985	0.331574	0.511604	-0.47528	-0.27197	-0.528576	-0.0326858	0.24267	-0.0514334	-0.409673	-0.421687	-0.412674	-0.594483	-0.255015	-0.350118	-0.270113	-0.572348	0.0884413	-0.426426	-0.391579	-0.169438	-0.551911	-0.572124	-0.388738	-0.00677868	-0.228201	-0.530749	-0.153576	-0.331116	-0.452254	-0.493583	-0.653289	-0.181085	-0.411167	0.0616721	-0.150495
1-Octanol	0.0812566	-0.153718	-0.152146	-0.203326	-0.393418	-0.21353	-0.0266036	-0.426426	-0.425283	-0.0336543	-0.509486	-0.0817329	-0.413508	-0.193151	-0.246619	-0.280812	0.00647507	0.249281	0.578239	-0.0852179	-0.255189	0.090522	-0.0140118	0.970473	0.969373	0.858406	0.297791	0.374513	0.244797	0.851624	0.657234	1	0.594224	-0.0809143	0.66839	0.466198	0.958397	0.0924294	-0.0169631	0.076432	0.110836	0.444805	0.967846	0.986149	0.572367	-0.352356	0.948989	0.23846	0.0591195
1,3,8-p-Menthadiene	0.137374	0.0085765	-0.21422	-0.289029	-0.501084	-0.230018	-0.0802173	-0.169438	-0.188701	-0.0245345	-0.0943444	-0.0646069	-0.212122	0.30753	0.455374	-0.525898	-0.0760153	0.587428	0.615686	0.00120666	0.261288	0.687828	-0.0431298	-0.119796	-0.100403	0.295157	0.663521	0.593482	0.607929	-0.0901924	-0.373505	-0.0809143	0.47835	1	0.368635	-0.231665	-0.18459	-0.194361	0.543952	0.0285726	0.089822	0.555928	-0.114134	-0.0618516	0.129869	-0.108343	-0.0793397	0.20142	0.490387
3-Hexen-1-ol	0.14639	-0.373476	-0.356866	-0.482671	0.284198	-0.4744	-0.166713	0.748387	0.413392	-0.144812	0.417221	-0.301625	1	0.520054	0.399189	0.182712	-0.16547	-0.469419	-0.629125	0.222806	-0.213281	0.0602657	-0.127316	-0.433651	-0.416483	-0.47047	-0.400796	-0.512313	-0.439543	-0.407489	0.0198475	-0.413508	-0.552127	-0.212122	-0.562798	-0.171729	-0.407696	0.220526	-0.0709218	-0.263078	-0.169745	-0.502397	-0.444755	-0.490332	-0.517425	0.0306117	-0.439091	-0.172889	-0.217855
α-Phellandrene	0.15274	-0.165977	-0.173748	-0.375146	-0.671037	-0.331243	0.0342589	-0.594483	-0.619555	0.0511649	-0.706058	-0.0526238	-0.47047	-0.166114	-0.193965	-0.558787	0.0682771	0.282193	0.72493	0.159401	-0.34917	0.245622	0.0669373	0.830621	0.832089	1	0.34707	0.427272	0.293216	0.85416	0.399841	0.858406	0.581925	0.295157	0.671942	0.517227	0.796845	0.0623676	0.186776	0.190184	0.113603	0.458363	0.848702	0.864665	0.701634	-0.0803606	0.825334	0.147819	0.450957
α-Terpineol	0.152772	-0.176785	-0.152263	-0.193137	-0.39097	-0.217553	-0.0550545	-0.493583	-0.456096	-0.0712327	-0.541937	-0.102824	-0.490332	-0.27971	-0.314359	-0.279301	-0.0133299	0.334622	0.644767	-0.0306934	-0.165709	0.0571787	-0.0514861	0.950895	0.945689	0.864665	0.362422	0.454966	0.327692	0.814355	0.630306	0.986149	0.656965	-0.0618516	0.746538	0.549442	0.938805	0.0563031	0.068299	0.0437749	0.209865	0.514816	0.956473	1	0.532172	-0.265367	0.929974	0.249485	0.0588038
γ-Elemene	0.198539	-0.277389	-0.314966	-0.249593	-0.0503434	-0.368232	-0.209968	0.423965	0.0871391	-0.197133	0.438258	-0.226071	0.456041	0.820298	0.813467	-0.213256	-0.244326	-0.117339	-0.294391	-0.236666	0.0377763	0.620533	-0.234609	-0.202124	-0.162632	-0.244984	0.0309812	-0.173612	-0.115509	-0.224583	-0.376071	-0.239294	-0.171373	0.224435	-0.246518	-0.353815	-0.239278	-0.221678	0.290278	-0.261654	-0.29539	-0.118888	-0.207074	-0.322396	-0.312756	-0.264339	-0.169442	0.340077	-0.230606
1-octen-3-one	0.222258	-0.0542455	-0.210324	0.18177	0.367481	0.0971957	-0.391067	0.24267	0.412374	-0.410021	0.508949	-0.255406	-0.213281	-0.00676618	0.164761	0.298531	-0.361761	0.658621	0.26265	-0.222505	1	0.135386	-0.423605	-0.296037	-0.298489	-0.34917	0.597809	0.559392	0.634923	-0.597924	-0.112489	-0.255189	0.42896	0.261288	0.304888	-0.253226	-0.302024	-0.32515	0.422523	-0.447057	0.399909	0.532495	-0.295962	-0.165709	-0.573196	-0.172242	-0.280277	0.341121	-0.308269
Carvone	0.238148	-0.33841	-0.0835795	-0.0476521	0.0170649	-0.11414	-0.189458	-0.181085	-0.179673	-0.220522	-0.284489	-0.225474	0.0306117	-0.271431	-0.310773	0.0358411	-0.186757	-0.336144	-0.231582	0.65019	-0.172242	-0.291207	-0.213755	-0.28209	-0.297014	-0.0803606	-0.393823	-0.342194	-0.33695	-0.124751	-0.338516	-0.352356	-0.390316	-0.108343	-0.24256	0.481902	-0.25589	-0.194417	0.212864	-0.200404	0.0977852	-0.389315	-0.221807	-0.265367	-0.185263	1	-0.255251	-0.387392	0.350938
α-Pinene	0.281674	-0.042508	-0.167167	-0.255631	-0.456601	-0.210384	-0.0659959	-0.528576	-0.390264	-0.0556716	-0.356939	-0.0491147	-0.629125	-0.278362	-0.137434	-0.417568	-0.0307788	0.843036	1	-0.0904537	0.26265	0.301286	-0.0618116	0.521301	0.515007	0.72493	0.843005	0.915694	0.850781	0.395627	0.202458	0.578239	0.934064	0.615686	0.908373	0.240778	0.472869	-0.169437	0.39703	0.0665273	0.3103	0.911556	0.526805	0.644767	0.415851	-0.231582	0.530121	0.439145	0.314808
γ-Terpinene	0.320289	-0.112869	-0.230074	-0.202251	-0.267282	-0.21924	-0.19149	-0.391579	-0.235417	-0.205983	-0.151268	-0.142317	-0.552127	-0.186656	-0.0297461	-0.255986	-0.160328	0.916618	0.934064	-0.281491	0.42896	0.337848	-0.218744	0.543218	0.540746	0.581925	0.924846	0.959378	0.916261	0.296941	0.279296	0.594224	1	0.47835	0.955821	0.201581	0.502677	-0.271408	0.430375	-0.106026	0.31326	0.982517	0.539286	0.656965	0.221019	-0.390316	0.553836	0.558981	0.00736162
β-Pinene	0.340724	-0.0796533	-0.234929	-0.217062	-0.261586	-0.249466	-0.203105	-0.255015	-0.133055	-0.210966	0.00638201	-0.145784	-0.400796	0.0515896	0.240759	-0.297526	-0.171948	0.972884	0.843005	-0.274762	0.597809	0.531875	-0.230144	0.226948	0.234707	0.34707	1	0.969473	0.976355	-0.0112229	0.0275568	0.297791	0.924846	0.663521	0.846786	0.0352001	0.176041	-0.27899	0.610187	-0.154236	0.356331	0.97168	0.224041	0.362422	-0.00552332	-0.393823	0.245432	0.525344	-0.0654557
Caryophyllene	0.352262	-0.242427	-0.363503	-0.314587	-0.148915	-0.408598	-0.238859	0.321426	0.0190887	-0.20864	0.436615	-0.233282	0.268401	0.683973	0.765318	-0.338772	-0.260685	0.286234	0.0671252	-0.267846	0.273653	0.691212	-0.25246	-0.238677	-0.205585	-0.151717	0.40071	0.222797	0.291823	-0.315525	-0.460061	-0.237527	0.160002	0.555686	0.0264692	-0.427494	-0.298645	-0.282394	0.433505	-0.252276	-0.118511	0.253106	-0.246903	-0.284316	-0.291434	-0.344255	-0.200353	0.557188	-0.0897656
2-Carene	0.354698	-0.0320644	-0.170255	-0.196539	-0.255567	-0.195752	-0.132299	-0.350118	-0.192181	-0.138489	-0.0800579	-0.0815158	-0.512313	-0.18131	0.00349828	-0.2763	-0.0936555	0.98485	0.915694	-0.219641	0.559392	0.339574	-0.152558	0.296964	0.293013	0.427272	0.969473	1	0.988065	0.0744373	0.11287	0.374513	0.959378	0.593482	0.897209	0.111857	0.250309	-0.219543	0.501542	-0.0660464	0.406935	0.99122	0.295495	0.454966	0.105047	-0.342194	0.304858	0.538165	0.0146409
Octyl acetate	0.359148	-0.0858024	-0.220044	-0.200621	-0.240806	-0.220164	-0.18748	-0.331116	-0.189169	-0.197505	-0.0629063	-0.132189	-0.502397	-0.144621	0.0342855	-0.260777	-0.154715	0.972785	0.911556	-0.27766	0.532495	0.368258	-0.213895	0.380217	0.378549	0.458363	0.97168	0.99122	0.973619	0.131507	0.158448	0.444805	0.982517	0.555928	0.91655	0.114891	0.334606	-0.268884	0.486377	-0.118747	0.359201	1	0.375715	0.514816	0.111892	-0.389315	0.39215	0.583026	-0.0195538
α-Terpinolene	0.363903	-0.136487	-0.15209	-0.264374	-0.362019	-0.289203	-0.0949054	-0.551911	-0.378085	-0.132025	-0.330741	-0.0836519	-0.562798	-0.225963	-0.102246	-0.333865	-0.0515542	0.833547	0.908373	-0.145076	0.304888	0.306267	-0.139465	0.612471	0.609363	0.671942	0.846786	0.897209	0.836727	0.416384	0.31941	0.66839	0.955821	0.368635	1	0.469013	0.575716	-0.199946	0.513721	-0.0270426	0.368579	0.91655	0.625046	0.746538	0.281342	-0.24256	0.612509	0.448552	-0.0490011
p-Cymene	0.376203	-0.0320213	-0.173644	-0.175837	-0.193159	-0.190328	-0.158132	-0.270113	-0.125862	-0.164825	0.0164922	-0.0983682	-0.439543	-0.132073	0.0649288	-0.238699	-0.121668	0.997437	0.850781	-0.231782	0.634923	0.352214	-0.18189	0.163538	0.160736	0.293216	0.976355	0.988065	1	-0.0719413	0.0232488	0.244797	0.916261	0.607929	0.836727	0.0389548	0.117073	-0.235953	0.528248	-0.113198	0.423926	0.973619	0.160287	0.327692	-0.0177797	-0.33695	0.174194	0.544538	-0.0444652
α-Thujene	0.378315	-0.0354392	-0.173965	-0.126792	-0.187251	-0.161928	-0.184106	-0.27197	-0.135503	-0.190866	0.0139413	-0.11629	-0.469419	-0.14338	0.0516999	-0.231513	-0.146898	1	0.843036	-0.233278	0.658621	0.338461	-0.20741	0.167965	0.16467	0.282193	0.972884	0.98485	0.997437	-0.0826564	0.00480661	0.249281	0.916618	0.587428	0.833547	0.032002	0.121798	-0.242069	0.521204	-0.140979	0.450288	0.972785	0.16498	0.334622	-0.0384687	-0.336144	0.17905	0.552983	-0.0543314
Linalool	0.391245	-0.338947	-0.0312204	-0.339894	-0.345134	-0.415025	0.0279789	-0.572124	-0.53587	-0.0443522	-0.643337	-0.091528	-0.171729	-0.262939	-0.334885	-0.286132	0.0844694	0.032002	0.240778	0.483077	-0.253226	-0.0664258	-0.0234219	0.440452	0.432942	0.517227	0.0352001	0.111857	0.0389548	0.468377	0.254468	0.466198	0.201581	-0.231665	0.469013	1	0.447319	0.0762593	0.418068	0.0131054	0.353727	0.114891	0.498022	0.549442	0.166195	0.481902	0.418839	-0.143527	-0.0793059
Humulene	0.396699	-0.327141	-0.343447	-0.261576	0.0495206	-0.329894	-0.197301	0.408529	-0.0283926	-0.15157	0.436798	-0.226652	0.314597	0.286802	0.270073	-0.161102	-0.237238	-0.169932	-0.220411	-0.126379	-0.0881174	0.10694	-0.192867	-0.148429	-0.138829	-0.164602	-0.13388	-0.204636	-0.172128	-0.132042	-0.362818	-0.205699	-0.201111	0.109532	-0.31197	-0.403303	-0.185449	-0.216415	-0.0902113	-0.188458	-0.315129	-0.163882	-0.156259	-0.274595	-0.134199	-0.111502	-0.122447	0.62149	0.123815
Camphene	0.427774	-0.412506	-0.269513	-0.360066	-0.391004	-0.442292	-0.148981	-0.0326858	-0.397175	-0.105216	-0.525074	-0.33932	0.222806	-0.0850006	-0.243575	-0.373665	-0.0649707	-0.233278	-0.0904537	1	-0.222505	-0.143793	-0.0478162	-0.192335	-0.198632	0.159401	-0.274762	-0.219641	-0.231782	-0.0901735	-0.179823	-0.0852179	-0.281491	0.00120666	-0.145076	0.483077	-0.190689	0.469634	0.230935	-0.144135	0.581946	-0.27766	-0.139243	-0.0306934	-0.200225	0.65019	-0.216134	-0.36626	0.410273
γ-Muurolene	0.457898	-0.405234	-0.52011	-0.391739	-0.321675	-0.456791	-0.30239	0.282919	-0.246583	-0.207393	0.0976195	-0.380202	0.158955	0.289926	0.256358	-0.464008	-0.301478	0.0154923	0.102354	0.187889	-0.0771483	0.282478	-0.219889	-0.0456056	-0.0331768	0.171124	0.0615625	0.0119984	0.0134008	-0.0308406	-0.364313	-0.0341274	-0.00013438	0.452457	-0.121878	-0.329943	-0.100696	-0.0400989	0.074284	-0.214111	-0.0214126	0.0295057	-0.0424922	-0.0847678	-0.019769	-0.0673034	-0.0204147	0.514945	0.515249
trans-Alloocimene	0.49365	-0.378375	-0.320189	-0.395068	-0.37125	-0.526009	-0.281196	-0.228201	-0.242692	-0.321522	-0.143493	-0.309468	-0.0709218	0.397513	0.488335	-0.422765	-0.235399	0.521204	0.39703	0.230935	0.422523	0.686761	-0.332728	-0.06249	-0.0378942	0.186776	0.610187	0.501542	0.528248	-0.15362	-0.27683	-0.0169631	0.430375	0.543952	0.513721	0.418068	-0.102389	-0.26474	1	-0.310394	0.400943	0.486377	-0.0120138	0.068299	-0.299141	0.212864	-0.0351756	0.118744	-0.111838
Terpinen-4-ol	0.519243	-0.190852	-0.142401	-0.0607199	-0.355019	-0.244737	-0.17173	-0.153576	-0.393094	-0.149266	-0.374941	-0.261351	-0.169745	-0.179854	-0.220698	-0.372102	-0.0582736	0.450288	0.3103	0.581946	0.399909	-0.0296232	-0.100758	-0.0850444	-0.0940784	0.113603	0.356331	0.406935	0.423926	-0.261262	-0.138619	0.110836	0.31326	0.089822	0.368579	0.353727	-0.106607	0.456222	0.400943	-0.208125	1	0.359201	-0.0544469	0.209865	-0.357014	0.0977852	-0.126896	0.0499829	-0.0635744
δ-Elemene	0.611163	-0.288585	-0.333746	-0.257203	0.0455294	-0.332101	-0.240225	0.0616721	-0.127507	-0.234365	0.350066	-0.212578	-0.172889	-0.127813	-0.0206278	-0.145555	-0.244482	0.552983	0.439145	-0.36626	0.341121	0.0648018	-0.278843	0.239372	0.232105	0.147819	0.525344	0.538165	0.544538	0.0264682	-0.0206905	0.23846	0.558981	0.20142	0.448552	-0.143527	0.191979	-0.340074	0.118744	-0.21216	0.0499829	0.583026	0.226411	0.249485	-0.0309582	-0.387392	0.251638	1	-0.0928592
Bitter	1	-0.724433	-0.580912	-0.598577	-0.166864	-0.779456	-0.437957	0.0548099	-0.356434	-0.436033	-0.0117128	-0.558142	0.14639	-0.0809654	-0.0854892	-0.349736	-0.377538	0.378315	0.281674	0.427774	0.222258	0.0396059	-0.438245	0.0105119	0.00382765	0.15274	0.340724	0.354698	0.376203	-0.154482	-0.16875	0.0812566	0.320289	0.137374	0.363903	0.391245	-0.0236305	-0.0793947	0.49365	-0.457658	0.519243	0.359148	0.0478999	0.152772	-0.383177	0.238148	0.0122231	0.611163	0.00966385
[truncated: 11 more columns]
