# Supplementary material for: Flavonoid contributors to bitterness in juice from Citrus and Citrus hybrids with/without Poncirus trifoliata in their pedigree
Source: Food Chem X. 2025 Feb 18;26:102289. doi: 10.1016/j.fochx.2025.102289 (PMC11905843; doi:10.1016/j.fochx.2025.102289)
Supplement: Supplementary file 3 — Supplementary material 3: Supplementary Table 3. Mean relative abundances of volatile compounds for low and high bitterness groups. [file mmc3.xlsx]

## Sheet: Sheet1
Table S3. Mean relative abudances of volatile compounds for low and high bitterness groups.
	Mean relative abundance
Compound	Low Bitterness Group	High Bitterness Group	Student's t test p-Value
Ethanol	4.52172e+06	1288763	0.077
Methyl acetate	7749.1	2461.2	0.2853
Ethyl acetate	699159	22993.3	0.1641
Pentanal	65747.5	49310.1	0.6984
Ethyl propanoate	18026.1	913.7	0.0354
Methyl butanoate	63782.3	15078.4	0.4491
(E)-2-Pentenal	7333.3	7135.3	0.9472
1-Pentanol	15494.3	7557.9	0.2423
Ethyl butanoate	1.91322e+06	551607	0.4234
Hexanal	1.26809e+06	1.0793e+06	0.7261
Ethyl 2-methylbutanoate	56798.7	5209.2	0.2406
3-Hexen-1-ol	32586.4	39471.6	0.6466
(E)-2-Hexenal	109742	52629.4	0.5359
1-Hexanol	123958	60800.4	0.458
Heptanal	160023	83857.7	0.413
Methyl hexanoate	39345.7	19167	0.5952
α-Thujene	224048	1.6862e+06	0.3261
α-Pinene	1.05866e+06	1728568	0.5014
Camphene	184002	531036	0.1784
1-octen-3-one	5638.8	6645.6	0.6175
β-Myrcene	25705850	17923966	0.6772
Ethyl hexanoate	388195	126275	0.4482
Octanal	83224.1	132674	0.4327
Hexyl acetate	133134	158407	0.7057
α-Phellandrene	125858	147956	0.6479
β-Pinene	554398	2.31268e+06	0.4457
2-Carene	228676	1596338	0.353
p-Cymene	1716424	13502744	0.3357
Limonene	44724668	36241423	0.3584
Eucalyptol	1602.8	1370.8	0.866
1-Octanol	13055.4	41490.5	0.188
γ-Terpinene	105605	5.32439e+06	0.3377
1,3,8-p-Menthadiene	20859.1	17556.7	0.7494
α-Terpinolene	581701	2.47024e+06	0.1698
Linalool	250694	1.15493e+06	0.0927
Nonanal	24923.6	26374.2	0.8772
Ethyl 3-hydroxyhexanoate	34799.2	59504.3	0.6503
trans-Alloocimene	69844.3	154715	0.3037
Ethyl octanoate	179765	38924	0.3512
Terpinen-4-ol	10809.7	36080.3	0.0324
Octyl acetate	52025	927489	0.3384
Decanal	62721.7	200905	0.1581
α-Terpineol	25188.9	61298.6	0.0654
(E)-carveol	1665	0	0.1587
Carvone	91593.9	131514	0.6075
δ-Elemene	12451.8	421738	0.1535
α-Cubebene	121093	53899.9	0.5608
α-Copaene	114951	43560.1	0.2169
β-Elemene	192576	60967.5	0.2507
γ-Elemene	95698.7	89073.4	0.9549
Caryophyllene	331622	422841	0.7869
γ-Muurolene	6967.3	9365	0.6567
Humulene	93477.2	146744	0.6852
Valencene	4.8763e+06	648307	0.1225
α-Selinene	225916	68387.1	0.1887
δ-Cadinene	387097	154430	0.5071
β-Bourbonene	4432.8	2639.3	0.4531
β-Ionone	88157.2	4087.4	0.2252
