# Supplementary material for: Flavonoid contributors to bitterness in juice from Citrus and Citrus hybrids with/without Poncirus trifoliata in their pedigree
Source: Food Chem X. 2025 Feb 18;26:102289. doi: 10.1016/j.fochx.2025.102289 (PMC11905843; doi:10.1016/j.fochx.2025.102289)
Supplement: Supplementary file 4 — Supplementary material 4: Supplementary Table 4. Correlations between bitterness intensity and nonvolatile components. Blue coloring corresponds to a more positive correlation while red coloring corresponds to a more negative correlation. [file mmc4.xlsx]

## Sheet: Sheet1
Supplementary Table 4. Correlations between bitterness intensity and nonvolatile components. Blue coloring coresponds to a more positive correlation while red coloring corresponds to a more negative correlation.
	Bitter	% TA	SSC	SSC/TA	Bergaptol	Osthole	Meranzin	Isomeranzin	Apigenin	Naringenin	Isosakuranetin	Luteolin	Eriodictyol	Diosmetin	Hesperetin	Quercetin	1-O-Galloyl-D-glucose	Tetramethoxyisoscutellarein	Tetramethoxyscutellarein	Sinensetin	Isosinensetin	Tangeretin	Nobiletin	Vitamin E	Prunin	Quercitrin	Limonin	Limonoate A-ring lactone	Nomilin	Rhoifolin	Naringin	Narirutin	Neoponcirin	Poncirin	Linarin	Eriocitrin	Diosmin	Rutin	Hesperidin	Neohesperidin	Obacunone glucoside	Limonin glucoside	Nomilin glucoside	Nomilinic acid glucoside	Synephrine	Dihydroxy-methoxyflavone	Tricin	Dihydroxy-trimethoxyflavone	Monohydroxy-tetramethoxyflavone
Monohydroxy-tetramethoxyflavone	-0.646233	0.0897792	0.788724	0.277173	-0.456619	-0.402596	-0.409934	-0.390624	-0.872328	-0.464443	-0.242958	-0.325966	-0.294784	-0.61038	0.138001	-0.326368	0.785717	0.769672	0.352098	0.190825	0.141624	0.742706	0.401076	-0.56421	-0.504138	0.625431	-0.0120923	0.0304494	-0.400182	-0.384213	-0.377395	-0.511526	-0.282964	-0.377395	-0.340171	-0.278285	0.819641	0.367649	0.881457	-0.377395	0.281672	0.47702	-0.219436	0.858796	0.777631	0.531693	-0.657606	0.110632	1
1-O-Galloyl-D-glucose	-0.575277	-0.0310765	0.852685	0.415501	-0.364853	-0.224662	-0.224866	-0.211072	-0.880204	-0.507502	-0.251254	-0.283732	-0.256513	-0.531098	-0.0997698	-0.11715	1	0.944818	0.0961978	-0.112	0.210565	0.608712	0.258166	-0.614154	-0.363004	0.812002	-0.0494579	0.0365095	-0.21615	-0.31254	-0.244076	-0.485027	-0.279552	-0.244076	-0.257409	-0.0783412	0.487536	-0.130542	0.608076	-0.244076	0.202478	0.175635	-0.284416	0.825757	0.768443	0.457746	-0.610344	-0.0568064	0.785717
Tetramethoxyisoscutellarein	-0.56744	-0.163124	0.833631	0.520064	-0.300645	-0.281969	-0.274257	-0.293922	-0.807533	-0.552021	-0.316731	-0.344634	-0.311001	-0.539827	-0.117395	-0.210406	0.944818	1	-0.0259807	-0.0575877	0.461466	0.663717	0.540818	-0.626457	-0.247111	0.791609	0.0552102	0.186282	-0.309134	-0.366832	-0.28864	-0.349062	-0.340999	-0.28864	-0.331229	0.0215688	0.572711	-0.0960467	0.661626	-0.28864	0.0136443	0.251833	-0.363306	0.712387	0.753861	0.37481	-0.609731	0.105165	0.769672
Nomilinic acid glucoside	-0.564646	0.12451	0.706126	0.228724	-0.558167	-0.268578	-0.280421	-0.230314	-0.752976	-0.378372	-0.191719	-0.270418	-0.251749	-0.382776	0.101592	-0.143518	0.825757	0.712387	0.395667	0.101102	-0.0695982	0.556466	0.105439	-0.517176	-0.605374	0.671476	0.0529985	0.0864437	-0.217606	-0.149977	-0.31847	-0.622487	-0.233468	-0.31847	-0.234965	-0.383477	0.542373	0.183978	0.763648	-0.31847	0.400087	0.480245	-0.0783593	1	0.878399	0.427794	-0.550697	-0.0909046	0.858796
SSC	-0.556083	0.0258415	1	0.499799	-0.5142	-0.0545512	-0.0531496	-0.0532744	-0.84644	-0.752974	-0.0457431	-0.110424	-0.0725887	-0.543795	0.0122816	0.0126587	0.852685	0.833631	-0.0132539	-0.201284	0.279386	0.614773	0.332564	-0.464792	-0.449811	0.572137	-0.138927	-0.176741	-0.0677127	-0.543432	-0.480707	-0.507622	-0.0720335	-0.480707	-0.000389079	-0.0427426	0.696478	-0.139569	0.614962	-0.480707	0.310996	0.198797	-0.259213	0.706126	0.62223	0.588439	-0.721478	0.018269	0.788724
Diosmin	-0.525093	-0.100722	0.696478	0.499909	-0.378091	-0.293713	-0.293415	-0.318509	-0.676748	-0.532774	-0.32857	-0.41474	-0.389475	-0.578053	0.221599	-0.310101	0.487536	0.572711	0.336027	0.296396	0.467992	0.46727	0.593126	-0.454176	-0.346777	0.157605	-0.0045557	0.0196579	-0.344004	-0.57068	-0.463502	-0.511118	-0.355692	-0.463502	-0.352448	-0.281795	1	0.42229	0.827172	-0.463502	0.261191	0.546908	-0.0211437	0.542373	0.445659	0.21776	-0.595168	0.448316	0.819641
Dihydroxy-tetramethoxyflavone	-0.478584	0.199609	-0.220125	-0.211031	-0.0653769	-0.158031	-0.167044	-0.188252	0.0611591	0.44456	-0.3781	-0.397569	-0.39169	0.143272	0.619985	-0.208725	-0.129501	-0.0991451	0.787551	0.979793	0.21253	-0.16373	0.262954	0.199666	-0.0505836	-0.0876297	-0.272903	-0.0973834	-0.223795	-0.332934	-0.21038	-0.269403	-0.385431	-0.21038	-0.446543	-0.0635729	0.277183	0.92083	0.276789	-0.21038	0.00367813	0.238745	0.0629053	0.133444	-0.0752939	-0.382389	0.0415179	0.727459	0.204135
Hesperidin	-0.474443	-0.173559	0.614962	0.421117	-0.533808	-0.497669	-0.503938	-0.498687	-0.707429	-0.556518	-0.259932	-0.355573	-0.336656	-0.411368	0.0161184	-0.452367	0.608076	0.661626	0.427214	0.317881	0.256739	0.650911	0.555424	-0.590575	-0.590822	0.447429	0.329143	0.358879	-0.495517	-0.206358	-0.499293	-0.407093	-0.301951	-0.499293	-0.428583	-0.370343	0.827172	0.439888	1	-0.499293	0.219685	0.820614	0.0895041	0.763648	0.783869	0.232095	-0.379168	0.244314	0.881457
Rutin	-0.461927	0.196362	-0.139569	-0.232031	-0.135447	-0.334638	-0.347411	-0.353457	-0.0669484	0.292404	-0.240997	-0.284487	-0.276471	0.0269087	0.514372	-0.375138	-0.130542	-0.0960467	0.765304	0.900064	0.0759392	0.0787284	0.292508	0.110802	-0.195676	-0.0558524	-0.182878	-0.0766521	-0.380889	-0.289292	-0.264924	-0.169396	-0.257455	-0.264924	-0.424862	-0.120149	0.42229	1	0.439888	-0.264924	0.0823558	0.375189	0.076445	0.183978	0.0306435	-0.142892	0.00482246	0.592771	0.367649
Sinensetin	-0.456361	0.0704861	-0.201284	-0.101298	-0.060946	-0.203228	-0.210504	-0.243577	0.025166	0.350521	-0.414364	-0.43138	-0.426417	0.148476	0.51855	-0.265865	-0.112	-0.0575877	0.796589	1	0.307829	-0.146556	0.354921	0.124756	-0.0553007	-0.0836781	-0.215161	-0.0233635	-0.27892	-0.328228	-0.256525	-0.228951	-0.421077	-0.256525	-0.511856	-0.033915	0.296396	0.900064	0.317881	-0.256525	-0.0168808	0.302505	0.155737	0.101102	-0.0865801	-0.456906	0.0865008	0.801843	0.190825
Tetramethoxyscutellarein	-0.4514	0.0721022	-0.0132539	-0.0197249	-0.26963	-0.266458	-0.28669	-0.259532	-0.27202	0.159957	-0.308658	-0.348583	-0.362158	0.0558067	0.341692	-0.263093	0.0961978	-0.0259807	1	0.796589	-0.063695	-0.148404	-0.0591039	-0.0620391	-0.392004	-0.0653415	-0.225174	-0.145441	-0.267464	-0.216119	-0.254096	-0.487761	-0.328825	-0.254096	-0.464153	-0.306524	0.336027	0.765304	0.427214	-0.254096	0.448676	0.384528	0.462056	0.395667	0.0822118	-0.289138	0.062895	0.473276	0.352098
Hydroxy-tetramethoxyflavone-O-hexoside	-0.444777	0.341213	-0.27159	-0.359398	-0.104299	-0.134555	-0.146559	-0.14297	0.153764	0.525039	-0.217738	-0.243714	-0.241106	0.18376	0.679381	-0.163831	-0.209008	-0.212077	0.71018	0.859717	0.00234243	-0.174762	0.088501	0.325888	-0.095265	-0.138272	-0.278822	-0.168678	-0.170854	-0.266194	-0.15103	-0.241576	-0.226767	-0.15103	-0.290711	-0.107535	0.226378	0.903387	0.216474	-0.15103	0.0754858	0.193535	-0.0227551	0.154872	-0.0385243	-0.22912	0.0349603	0.513677	0.19552
Dihydroxy-trimethoxyflavone-O-hexoside	-0.430775	0.387424	-0.26268	-0.381756	-0.118734	-0.0741028	-0.0857216	-0.0816725	0.179046	0.528579	-0.195912	-0.225169	-0.220312	0.183962	0.723122	-0.102787	-0.219879	-0.223208	0.672049	0.829444	-0.00458582	-0.184073	0.075319	0.359476	-0.08958	-0.150488	-0.284734	-0.190267	-0.110075	-0.27715	-0.156634	-0.264136	-0.204519	-0.156634	-0.233489	-0.11641	0.222689	0.877132	0.192241	-0.156634	0.0604514	0.170688	-0.0620986	0.15036	-0.0441625	-0.207841	0.0118549	0.49674	0.183566
Quercitrin	-0.429122	0.186051	0.572137	-0.0144206	-0.257266	-0.19419	-0.195501	-0.178003	-0.626442	-0.257134	-0.0832886	-0.105782	-0.0655902	-0.352479	-0.0610734	-0.0726238	0.812002	0.791609	-0.0653415	-0.0836781	0.0105081	0.778668	0.277296	-0.434849	-0.268823	1	0.0600615	0.153449	-0.177624	-0.0495549	-0.157138	-0.150499	-0.110824	-0.157138	-0.124505	0.0680283	0.157605	-0.0558524	0.447429	-0.157138	-0.169316	0.079777	-0.541007	0.671476	0.755075	0.569966	-0.431763	-0.188635	0.625431
Obacunone glucoside	-0.414166	-0.21807	0.310996	0.382553	-0.324912	-0.346906	-0.360164	-0.304119	-0.337189	-0.278623	0.168407	0.157882	0.124693	0.0775189	-0.20688	-0.302466	0.202478	0.0136443	0.448676	-0.0168808	-0.261136	-0.1801	-0.423131	-0.058288	-0.465104	-0.169316	-0.376018	-0.42376	-0.291599	-0.238108	-0.166747	-0.235535	0.158874	-0.166747	-0.10593	-0.0465962	0.261191	0.0823558	0.219685	-0.166747	1	0.146035	0.527913	0.400087	0.139666	0.142724	-0.131043	-0.155269	0.281672
Tricin-C-hexoside	-0.404333	-0.0437835	0.0591193	-0.000193217	-0.392444	-0.416644	-0.426746	-0.405464	-0.0950569	-0.0258205	-0.0414606	-0.0882043	-0.0831679	0.260721	0.0634966	-0.359859	0.195822	0.194335	0.473031	0.494039	-0.0689966	0.295965	0.224347	-0.105362	-0.455049	0.383919	0.165692	0.286757	-0.390818	0.114962	-0.329543	-0.0398414	-0.0688222	-0.329543	-0.293905	-0.0869677	0.150837	0.520824	0.541157	-0.329543	0.193288	0.60884	0.154697	0.556502	0.5629	0.0110561	-0.024325	0.142315	0.385864
Dihydroxy-trimethoxyflavone	-0.385932	-0.138599	0.018269	0.261877	0.0468366	-0.00992555	-0.00191895	-0.0903528	-0.011808	0.0792134	-0.531061	-0.537064	-0.520568	-0.0269829	0.44212	-0.129708	-0.0568064	0.105165	0.473276	0.801843	0.75524	-0.182688	0.640637	0.028276	0.179592	-0.188635	-0.241394	-0.0297012	-0.144473	-0.568145	-0.307349	-0.245364	-0.524072	-0.307349	-0.464834	0.0997582	0.448316	0.592771	0.244314	-0.307349	-0.155269	0.190069	0.0848075	-0.0909046	-0.247506	-0.544963	-0.108567	1	0.110632
Synephrine	-0.38236	-0.0337983	0.62223	0.251376	-0.551	-0.376488	-0.381895	-0.342308	-0.631555	-0.489926	-0.0413865	-0.11306	-0.0930702	-0.300223	-0.127165	-0.249886	0.768443	0.753861	0.0822118	-0.0865801	-0.0229443	0.723225	0.277686	-0.536899	-0.590046	0.755075	0.400129	0.39942	-0.318593	0.0572037	-0.326241	-0.295799	-0.0831698	-0.326241	-0.165787	-0.273495	0.445659	0.0306435	0.783869	-0.326241	0.139666	0.591613	-0.179603	0.878399	1	0.478936	-0.374015	-0.247506	0.777631
Eriocitrin	-0.371753	-0.163513	-0.0427426	0.0743347	0.0608592	-0.0994297	-0.086502	-0.133953	0.219293	-0.0169765	0.414666	0.508593	0.515085	0.474943	-0.172051	-0.136621	-0.0783412	0.0215688	-0.306524	-0.033915	0.270512	-0.122365	0.130381	0.511568	0.154252	0.0680283	-0.469337	-0.408383	-0.173616	-0.434833	-0.189763	0.623036	0.441779	-0.189763	0.151026	1	-0.281795	-0.120149	-0.370343	-0.189763	-0.0465962	-0.504305	-0.30635	-0.383477	-0.273495	0.0919419	0.223311	0.0997582	-0.278285
Dihydroxy-pentamethoxyflavone	-0.331345	-0.253712	0.332233	0.393747	-0.0568621	-0.233051	-0.216396	-0.30792	-0.233738	-0.304148	-0.400379	-0.432281	-0.393669	-0.294094	0.13832	-0.303912	0.245898	0.524127	-0.0235025	0.399751	0.817922	0.453977	0.996565	-0.298412	0.0829371	0.267814	0.192312	0.372486	-0.346671	-0.394565	-0.363478	-0.00235471	-0.408247	-0.363478	-0.400703	0.120923	0.613213	0.344709	0.557916	-0.363478	-0.411862	0.423258	-0.274964	0.119877	0.267121	-0.0846898	-0.334332	0.670831	0.417862
Limocitrol-3-O-glucoside	-0.326807	-0.0838348	-0.0286709	-0.0225412	-0.105361	-0.186049	-0.181891	-0.197043	0.166499	-0.135991	0.668623	0.732304	0.733944	0.483553	-0.205214	-0.208439	-0.172276	-0.119673	-0.240952	-0.107222	-0.00412967	-0.0222054	-0.0203524	0.563477	-0.0934402	-0.0319405	-0.419998	-0.498234	-0.223955	-0.386197	-0.293204	0.661136	0.686349	-0.293204	0.29247	0.900749	-0.193809	-0.0256158	-0.275321	-0.293204	0.15016	-0.384414	-0.190583	-0.352069	-0.236545	0.307218	0.295526	-0.0867328	-0.188536
Isosinensetin	-0.321751	-0.464897	0.279386	0.643989	0.116983	-0.101006	-0.0773541	-0.18707	-0.12645	-0.240042	-0.508615	-0.48729	-0.468873	-0.190764	0.0443566	-0.202877	0.210565	0.461466	-0.063695	0.307829	1	-0.00139989	0.824502	-0.213028	0.310956	0.0105081	-0.0350042	0.19975	-0.235848	-0.532899	-0.216787	-0.0565785	-0.496093	-0.216787	-0.43594	0.270512	0.467992	0.0759392	0.256739	-0.216787	-0.261136	0.140647	-0.115579	-0.0695982	-0.0229443	-0.391002	-0.271077	0.75524	0.141624
Nobiletin	-0.297324	-0.306505	0.332564	0.428833	-0.0477177	-0.2542	-0.236748	-0.328805	-0.242439	-0.338828	-0.392229	-0.420409	-0.383809	-0.293528	0.0685872	-0.323478	0.258166	0.540818	-0.0591039	0.354921	0.824502	0.462664	1	-0.330537	0.0840973	0.277296	0.237886	0.414796	-0.364747	-0.359442	-0.352313	0.0320126	-0.399712	-0.352313	-0.406413	0.130381	0.593126	0.292508	0.555424	-0.352313	-0.423131	0.431526	-0.253211	0.105439	0.277686	-0.0922364	-0.30382	0.640637	0.401076
Dihydroxy-methoxyflavone	-0.271017	0.452565	0.588439	-0.210702	-0.380549	-0.01347	-0.0213046	0.0319048	-0.495184	-0.391826	0.483268	0.433124	0.470334	-0.332012	0.0159287	0.093964	0.457746	0.37481	-0.289138	-0.456906	-0.391002	0.721348	-0.0922364	-0.0638321	-0.413541	0.569966	-0.14124	-0.332824	0.0362548	-0.173913	-0.230025	-0.0348121	0.459684	-0.230025	0.420958	0.0919419	0.21776	-0.142892	0.232095	-0.230025	0.142724	-0.122146	-0.551437	0.427794	0.478936	1	-0.441476	-0.544963	0.531693
SSC/TA	-0.265216	-0.80731	0.499799	1	-0.087367	-0.410157	-0.394877	-0.44369	-0.403601	-0.627857	-0.301916	-0.291321	-0.306981	-0.205144	-0.499978	-0.44187	0.415501	0.520064	-0.0197249	-0.101298	0.643989	0.019807	0.428833	-0.511619	-0.063866	-0.0144206	0.101667	0.235056	-0.449332	-0.290022	-0.186159	-0.0837046	-0.301137	-0.186159	-0.439764	0.0743347	0.499909	-0.232031	0.421117	-0.186159	0.382553	0.367867	0.37361	0.228724	0.251376	-0.210702	-0.260545	0.261877	0.277173
Hesperetin	-0.265104	0.775577	0.0122816	-0.499978	-0.247152	0.560496	0.552272	0.545607	0.113802	0.336698	-0.0885161	-0.149388	-0.110782	-0.0122459	1	0.536969	-0.0997698	-0.117395	0.341692	0.51855	0.0443566	-0.0905721	0.0685872	0.43459	-0.0621366	-0.0610734	-0.339425	-0.394662	0.507651	-0.440873	-0.29619	-0.554969	-0.0956673	-0.29619	0.2444	-0.172051	0.221599	0.514372	0.0161184	-0.29619	-0.20688	-0.101448	-0.396097	0.101592	-0.127165	0.0159287	-0.219716	0.44212	0.138001
Apigenin-6-C-hexosyl-O-pentoside	-0.255341	0.0952521	-0.333049	-0.150446	0.0595665	-0.00622421	-0.00813405	-0.0626326	0.25467	0.408675	-0.393585	-0.407683	-0.399397	0.193418	0.587506	-0.110056	-0.342846	-0.234407	0.616547	0.942179	0.38718	-0.26529	0.401251	0.252352	0.129033	-0.282786	-0.183342	-0.0143629	-0.102236	-0.303563	-0.206435	-0.146257	-0.390121	-0.206435	-0.376262	-0.0143516	0.217364	0.818875	0.136087	-0.206435	-0.188117	0.217106	0.123455	-0.151068	-0.305596	-0.560477	0.122926	0.863158	-0.0243146
Tangeretin	-0.237615	0.146097	0.614773	0.019807	-0.301367	-0.284571	-0.286558	-0.274754	-0.658418	-0.490328	0.0220468	-0.0502824	-0.00488087	-0.548865	-0.0905721	-0.203546	0.608712	0.663717	-0.148404	-0.146556	-0.00139989	1	0.462664	-0.521459	-0.353631	0.778668	0.279296	0.251467	-0.26905	-0.026774	-0.264951	-0.0609036	-0.0128499	-0.264951	-0.0567103	-0.122365	0.46727	0.0787284	0.650911	-0.264951	-0.1801	0.349565	-0.448409	0.556466	0.723225	0.721348	-0.48209	-0.182688	0.742706
Monohydroxy-pentamethoxyflavone	-0.216542	-0.321269	0.134471	0.409596	0.208652	-0.0688788	-0.0460521	-0.162248	0.0120556	-0.130696	-0.426329	-0.413867	-0.385399	-0.179147	0.137364	-0.193453	-0.00476478	0.285143	-0.123218	0.372139	0.92184	0.0985913	0.890697	-0.100538	0.392282	-0.0344411	-0.030732	0.184451	-0.214428	-0.476145	-0.196461	0.11072	-0.412344	-0.196461	-0.355955	0.302784	0.420967	0.221161	0.191811	-0.196461	-0.434766	0.110818	-0.216943	-0.238225	-0.150396	-0.314706	-0.238786	0.78117	0.0756908
Quercetin-3-(3R-glucosylrutinoside)	-0.213675	0.258358	-0.377511	-0.412901	-0.082734	-0.209251	-0.230082	-0.203624	0.0849669	0.439492	-0.129506	-0.163016	-0.173441	0.199903	0.435609	-0.23383	-0.313536	-0.389467	0.847044	0.818384	-0.253954	-0.15376	-0.097684	0.206655	-0.218356	-0.216884	-0.174808	-0.135427	-0.210435	-0.0268439	-0.117168	-0.160303	-0.142419	-0.117168	-0.300394	-0.231889	0.10873	0.892509	0.19713	-0.117168	0.184664	0.270764	0.32402	0.0660817	-0.149131	-0.251887	0.253237	0.395448	0.108819
Tricin-O-hexoside	-0.187032	-0.404983	0.627371	0.640879	-0.402031	-0.434545	-0.438298	-0.404615	-0.62966	-0.757874	0.112632	0.059502	0.045712	-0.36273	-0.444796	-0.38726	0.450783	0.405687	0.0446162	-0.353361	-0.0112288	0.339834	0.0308564	-0.499746	-0.519153	0.0551099	0.185141	0.0545095	-0.382081	-0.131941	-0.263057	-0.199213	0.0892916	-0.263057	-0.104574	-0.241235	0.60435	-0.160346	0.584269	-0.263057	0.645653	0.464905	0.339114	0.475349	0.484929	0.371945	-0.286475	-0.264821	0.557394
Vitexin	-0.153798	0.11879	-0.353477	-0.208389	-0.115173	-0.0637134	-0.0702149	-0.102319	0.275154	0.323593	-0.270549	-0.317199	-0.31084	0.240157	0.560153	-0.142171	-0.368485	-0.262529	0.616996	0.89257	0.229146	-0.141833	0.384302	0.221426	-0.0763941	-0.259822	0.0861153	0.173354	-0.12285	-0.113532	-0.2898	-0.137622	-0.27897	-0.2898	-0.296685	-0.189003	0.25131	0.85427	0.291741	-0.2898	-0.181486	0.46775	0.185736	-0.0381498	-0.108605	-0.477725	0.205485	0.706856	0.0496336
Isovitexin	-0.0631054	0.0702386	-0.356917	-0.186178	-0.172775	-0.0898267	-0.0965357	-0.12417	0.292086	0.233055	-0.196548	-0.254161	-0.249207	0.260634	0.480203	-0.163527	-0.3938	-0.274001	0.553173	0.815372	0.190618	-0.0818603	0.402029	0.190367	-0.14619	-0.267718	0.236604	0.280954	-0.13534	-0.0163562	-0.326744	-0.0818523	-0.208289	-0.326744	-0.246921	-0.235965	0.255042	0.807985	0.341402	-0.326744	-0.197515	0.57472	0.232968	-0.0382429	-0.0455919	-0.447628	0.259875	0.627227	0.0474038
7-O-Methylnaringenin-6-C-pentoside	-0.0512002	-0.318784	0.390654	0.349799	-0.0443425	-0.617554	-0.614237	-0.61146	-0.494187	-0.433947	-0.179811	-0.237112	-0.230407	-0.596112	-0.338751	-0.594473	0.322789	0.436393	-0.111456	-0.148731	0.112905	0.703215	0.464269	-0.6607	-0.163222	0.272516	0.460675	0.487338	-0.594824	0.116363	0.00276311	0.0575306	-0.205882	0.00276311	-0.365149	-0.329446	0.624053	0.130886	0.698496	0.00276311	0.0507526	0.585202	-0.0416414	0.380885	0.578787	0.379806	-0.395197	-0.137675	0.635568
Limonin glucoside	-0.0510204	-0.334455	0.198797	0.367867	-0.482493	-0.414403	-0.421153	-0.413782	-0.264959	-0.451192	-0.157462	-0.25313	-0.256756	-0.0635962	-0.101448	-0.400624	0.175635	0.251833	0.384528	0.302505	0.140647	0.349565	0.431526	-0.44058	-0.554058	0.079777	0.661278	0.632814	-0.385361	0.182302	-0.428671	-0.213595	-0.192709	-0.428671	-0.324845	-0.504305	0.546908	0.375189	0.820614	-0.428671	0.146035	1	0.44942	0.480245	0.591613	-0.122146	0.0233129	0.190069	0.47702
% TA	-0.0457143	1	0.0258415	-0.80731	-0.243785	0.628133	0.612689	0.658183	0.0419661	0.307786	0.255815	0.198463	0.239418	-0.0538215	0.775577	0.680935	-0.0310765	-0.163124	0.0721022	0.0704861	-0.464897	0.146097	-0.306505	0.419179	-0.158515	0.186051	-0.291184	-0.47657	0.646984	-0.129631	-0.128972	-0.386133	0.243607	-0.128972	0.561615	-0.163513	-0.100722	0.196362	-0.173559	-0.128972	-0.21807	-0.334455	-0.549628	0.12451	-0.0337983	0.452565	-0.173724	-0.138599	0.0897792
Heptamethoxyflavone	-0.0440921	0.22404	0.105655	-0.209578	-0.250213	-0.287449	-0.30002	-0.27752	-0.228744	-0.157665	0.0701124	-0.0295895	-0.0119004	-0.312882	0.231226	-0.293206	-0.0955714	-0.0479746	0.2652	0.260599	-0.1883	0.528326	0.267072	-0.145714	-0.359799	-0.00966958	0.248189	0.120927	-0.271999	-0.00249208	-0.254855	-0.0715995	0.0403072	-0.254855	-0.0609207	-0.399175	0.562189	0.612542	0.570724	-0.254855	0.0303939	0.541501	-0.00392456	0.21072	0.254877	0.36135	-0.152127	0.0609285	0.5048
Vitamin E	-0.00632496	0.419179	-0.464792	-0.511619	-0.150651	0.450898	0.447116	0.448371	0.694257	0.352026	0.627793	0.658731	0.659106	0.759474	0.43459	0.406857	-0.614154	-0.626457	-0.0620391	0.124756	-0.213028	-0.521459	-0.330537	1	-0.0164691	-0.434849	-0.371148	-0.547671	0.426567	-0.218226	-0.240025	0.293313	0.649509	-0.240025	0.616897	0.511568	-0.454176	0.110802	-0.590575	-0.240025	-0.058288	-0.44058	-0.149871	-0.517176	-0.536899	-0.0638321	0.503423	0.028276	-0.56421
Diosmetin	0.0627932	-0.0538215	-0.543795	-0.205144	-0.236341	0.122633	0.118519	0.126168	0.690913	0.186921	0.579057	0.621078	0.596712	1	-0.0122459	0.102461	-0.531098	-0.539827	0.0558067	0.148476	-0.190764	-0.548865	-0.293528	0.759474	-0.192497	-0.352479	-0.0166326	-0.123218	0.133833	0.113505	-0.273757	0.448189	0.594755	-0.273757	0.363459	0.474943	-0.578053	0.0269087	-0.411368	-0.273757	0.0775189	-0.0635962	0.285853	-0.382776	-0.300223	-0.332012	0.773568	-0.0269829	-0.61038
Tricin-5-O-glucoside	0.0645604	-0.0486507	-0.405265	-0.0376344	0.275122	0.336067	0.352942	0.255006	0.61582	0.299727	-0.12597	-0.0843902	-0.0714542	0.370214	0.356534	0.190884	-0.540763	-0.327381	-0.113644	0.41386	0.594146	-0.443014	0.427563	0.499043	0.496852	-0.430127	-0.168409	-0.0524159	0.208657	-0.296301	-0.101365	0.253194	-0.0941802	-0.101365	0.0277844	0.417595	-0.139225	0.184923	-0.376557	-0.101365	-0.495609	-0.209237	-0.107899	-0.651218	-0.620315	-0.571369	0.224162	0.690846	-0.517944
Eriodictyol	0.0684794	0.239418	-0.0725887	-0.306981	-0.421396	0.204145	0.197384	0.238126	0.293532	-0.229954	0.991388	0.997411	1	0.596712	-0.110782	0.2425	-0.256513	-0.311001	-0.362158	-0.426417	-0.468873	-0.00488087	-0.383809	0.659106	-0.406386	-0.0655902	-0.0688923	-0.397274	0.250041	-0.0101399	-0.374866	0.469545	0.994977	-0.374866	0.788864	0.515085	-0.389475	-0.276471	-0.336656	-0.374866	0.124693	-0.256756	-0.1209	-0.251749	-0.0930702	0.470334	0.445754	-0.520568	-0.294784
Isosakuranetin	0.086202	0.255815	-0.0457431	-0.301916	-0.497143	0.204964	0.195756	0.243837	0.262398	-0.278771	1	0.989156	0.991388	0.579057	-0.0885161	0.248335	-0.251254	-0.316731	-0.308658	-0.414364	-0.508615	0.0220468	-0.392229	0.627793	-0.492886	-0.0832886	-0.00793075	-0.366392	0.260771	0.0150605	-0.424151	0.402845	0.998718	-0.424151	0.801677	0.414666	-0.32857	-0.240997	-0.259932	-0.424151	0.168407	-0.157462	-0.0615311	-0.191719	-0.0413865	0.483268	0.43996	-0.531061	-0.242958
Luteolin	0.089684	0.198463	-0.110424	-0.291321	-0.39877	0.175668	0.168658	0.211764	0.316085	-0.211812	0.989156	1	0.997411	0.621078	-0.149388	0.212832	-0.283732	-0.344634	-0.348583	-0.43138	-0.48729	-0.0502824	-0.420409	0.658731	-0.397355	-0.105782	-0.0609943	-0.385904	0.22617	0.0213444	-0.34267	0.489705	0.99391	-0.34267	0.767771	0.508593	-0.41474	-0.284487	-0.355573	-0.34267	0.157882	-0.25313	-0.0679204	-0.270418	-0.11306	0.433124	0.482894	-0.537064	-0.325966
Monohydroxy-hexamethoxyflavone	0.0915602	0.131426	0.293972	-0.0674527	0.112769	-0.174584	-0.17671	-0.178386	-0.435977	-0.270319	-0.0310786	-0.0849157	-0.0600037	-0.678441	-0.0388899	-0.192899	0.0708354	0.120641	-0.119722	-0.141621	-0.0553897	0.608812	0.257063	-0.365858	0.00403396	0.0905878	0.0563194	-0.0325065	-0.184213	-0.0877826	0.0284348	0.0162367	-0.0447869	0.0284348	-0.0438853	-0.220643	0.478568	0.162314	0.303253	0.0284348	-0.101044	0.0866733	-0.196955	-0.00207186	0.0391074	0.507173	-0.371089	-0.0543348	0.415409
Neoponcirin	0.0998429	0.243607	-0.0720335	-0.301137	-0.462476	0.215765	0.207496	0.252545	0.294455	-0.256251	0.998718	0.99391	0.994977	0.594755	-0.0956673	0.253615	-0.279552	-0.340999	-0.328825	-0.421077	-0.496093	-0.0128499	-0.399712	0.649509	-0.453455	-0.110824	-0.0273229	-0.379147	0.26815	0.0123054	-0.400362	0.427852	1	-0.400362	0.804282	0.441779	-0.355692	-0.257455	-0.301951	-0.400362	0.158874	-0.192709	-0.0619891	-0.233468	-0.0831698	0.459684	0.452864	-0.524072	-0.282964
Apigenin-6,8-di-C-glucoside	0.129962	-0.0660059	-0.0424254	-0.0160026	-0.455731	-0.219824	-0.227684	-0.219972	0.0032433	-0.260641	0.0291104	-0.0691823	-0.0603179	0.0919609	0.0683786	-0.211186	-0.0603065	0.0484579	0.23416	0.310596	0.000479617	0.38889	0.420167	-0.180827	-0.491528	0.0864906	0.753296	0.657069	-0.191728	0.317235	-0.426602	-0.0334338	-0.00375106	-0.426602	-0.0829747	-0.431974	0.319031	0.419357	0.637899	-0.426602	-0.19293	0.889868	0.226397	0.270406	0.481712	-0.0632568	0.210503	0.12326	0.289114
Naringenin	0.176167	0.307786	-0.752974	-0.627857	0.625963	0.106211	0.103895	0.109261	0.567849	1	-0.278771	-0.211812	-0.229954	0.186921	0.336698	0.0741878	-0.507502	-0.552021	0.159957	0.350521	-0.240042	-0.490328	-0.338828	0.352026	0.601885	-0.257134	-0.275195	-0.0901548	0.0997842	0.267055	0.644502	0.141209	-0.256251	0.644502	-0.171074	-0.0169765	-0.532774	0.292404	-0.556518	0.644502	-0.278623	-0.451192	-0.140236	-0.378372	-0.489926	-0.391826	0.212671	0.0792134	-0.464443
Naringenin-5-O-glucoside	0.19607	-0.404582	-0.431126	-0.0593955	0.241978	-0.441711	-0.432724	-0.45022	0.404321	0.0515931	0.404012	0.475468	0.459179	0.455743	-0.583068	-0.461376	-0.354538	-0.216048	-0.4159	-0.173884	-0.0619194	0.086256	0.113858	0.202881	0.155549	0.0157114	0.249402	0.284077	-0.437982	0.350768	0.122158	0.970424	0.419357	0.122158	0.0029458	0.582493	-0.45252	-0.109267	-0.230535	0.122158	-0.241659	-0.0456128	-0.0148337	-0.45681	-0.0925516	0.0127506	0.523046	-0.25391	-0.375135
Nomilin glucoside	0.25272	-0.549628	-0.259213	0.37361	-0.0547938	-0.263455	-0.272792	-0.252996	0.0933756	-0.140236	-0.0615311	-0.0679204	-0.1209	0.285853	-0.396097	-0.298084	-0.284416	-0.363306	0.462056	0.155737	-0.115579	-0.448409	-0.253211	-0.149871	-0.225965	-0.541007	0.229208	0.201085	-0.217959	0.298312	-0.0176326	-0.020498	-0.0619891	-0.0176326	-0.262757	-0.30635	-0.0211437	0.076445	0.0895041	-0.0176326	0.527913	0.44942	1	-0.0783593	-0.179603	-0.551437	0.431435	0.0848075	-0.219436
Narirutin	0.269104	-0.386133	-0.507622	-0.0837046	0.380947	-0.347723	-0.336426	-0.360669	0.50713	0.141209	0.402845	0.489705	0.469545	0.448189	-0.554969	-0.391258	-0.485027	-0.349062	-0.487761	-0.228951	-0.0565785	-0.0609036	0.0320126	0.293313	0.31151	-0.150499	0.128225	0.160502	-0.354321	0.308462	0.233053	1	0.427852	0.233053	0.0559002	0.623036	-0.511118	-0.169396	-0.407093	0.233053	-0.235535	-0.213595	-0.020498	-0.622487	-0.295799	-0.0348121	0.515362	-0.245364	-0.511526
Hesperetin-7-galactoside	0.280566	0.592427	-0.104594	-0.460483	-0.140502	0.889035	0.887412	0.905721	0.405555	0.119637	0.513488	0.521954	0.539372	0.346981	0.353321	0.906463	-0.231534	-0.337511	-0.399213	-0.404547	-0.30652	-0.33435	-0.494925	0.633699	0.0380509	-0.140722	-0.251847	-0.495023	0.903337	-0.0453726	-0.0752366	-0.0799145	0.530103	-0.0752366	0.862091	0.199319	-0.534099	-0.494106	-0.680484	-0.0752366	-0.186525	-0.622416	-0.30897	-0.318364	-0.377725	0.157863	0.151963	-0.299401	-0.513163
Linarin	0.3094	0.561615	-0.000389079	-0.439764	-0.405578	0.722836	0.717228	0.752555	0.335392	-0.171074	0.801677	0.767771	0.788864	0.363459	0.2444	0.754748	-0.257409	-0.331229	-0.464153	-0.511856	-0.43594	-0.0567103	-0.406413	0.616897	-0.273579	-0.124505	-0.00866804	-0.389026	0.764276	0.0155075	-0.312289	0.0559002	0.804282	-0.312289	1	0.151026	-0.352448	-0.424862	-0.428583	-0.312289	-0.10593	-0.324845	-0.262757	-0.234965	-0.165787	0.420958	0.204993	-0.464834	-0.340171
Quercetin	0.322181	0.680935	0.0126587	-0.44187	-0.195955	0.984672	0.981457	0.993633	0.257589	0.0741878	0.248335	0.212832	0.2425	0.102461	0.536969	1	-0.11715	-0.210406	-0.263093	-0.265865	-0.202877	-0.203546	-0.323478	0.406857	0.00446973	-0.0726238	-0.0974984	-0.323111	0.992446	-0.0275504	-0.121929	-0.391258	0.253615	-0.121929	0.754748	-0.136621	-0.310101	-0.375138	-0.452367	-0.121929	-0.302466	-0.400624	-0.298084	-0.143518	-0.249886	0.093964	-0.0300753	-0.129708	-0.326368
Prunin	0.336922	-0.158515	-0.449811	-0.063866	0.93926	0.097409	0.118007	0.0536694	0.41967	0.601885	-0.492886	-0.397355	-0.406386	-0.192497	-0.0621366	0.00446973	-0.363004	-0.247111	-0.392004	-0.0553007	0.310956	-0.353631	0.0840973	-0.0164691	1	-0.268823	-0.192999	0.0797545	0.030868	0.133068	0.770686	0.31151	-0.453455	0.770686	-0.273579	0.154252	-0.346777	-0.195676	-0.590822	0.770686	-0.465104	-0.554058	-0.225965	-0.605374	-0.590046	-0.413541	-0.105127	0.179592	-0.504138
Osthole	0.35316	0.628133	-0.0545512	-0.410157	-0.121752	1	0.999502	0.995308	0.337603	0.106211	0.204964	0.175668	0.204145	0.122633	0.560496	0.984672	-0.224662	-0.281969	-0.266458	-0.203228	-0.101006	-0.284571	-0.2542	0.450898	0.097409	-0.19419	-0.119401	-0.327042	0.987266	-0.0743503	-0.114619	-0.347723	0.215765	-0.114619	0.722836	-0.0994297	-0.293713	-0.334638	-0.497669	-0.114619	-0.346906	-0.414403	-0.263455	-0.268578	-0.376488	-0.01347	0.00157119	-0.00992555	-0.402596
Meranzin	0.355485	0.612689	-0.0531496	-0.394877	-0.106983	0.999502	1	0.992717	0.343706	0.103895	0.195756	0.168658	0.197384	0.118519	0.552272	0.981457	-0.224866	-0.274257	-0.28669	-0.210504	-0.0773541	-0.286558	-0.236748	0.447116	0.118007	-0.195501	-0.117985	-0.318926	0.983759	-0.0793969	-0.107581	-0.336426	0.207496	-0.107581	0.717228	-0.086502	-0.293415	-0.347411	-0.503938	-0.107581	-0.360164	-0.421153	-0.272792	-0.280421	-0.381895	-0.0213046	-0.00498707	-0.00191895	-0.409934
Isomeranzin	0.366044	0.658183	-0.0532744	-0.44369	-0.147637	0.995308	0.992717	1	0.323795	0.109261	0.243837	0.211764	0.238126	0.126168	0.545607	0.993633	-0.211072	-0.293922	-0.259532	-0.243577	-0.18707	-0.274754	-0.328805	0.448371	0.0536694	-0.178003	-0.10914	-0.336811	0.99712	-0.0302822	-0.0984238	-0.360669	0.252545	-0.0984238	0.752555	-0.133953	-0.318509	-0.353457	-0.498687	-0.0984238	-0.304119	-0.413782	-0.252996	-0.230314	-0.342308	0.0319048	0.00938229	-0.0903528	-0.390624
Bergaptol	0.383014	-0.243785	-0.5142	-0.087367	1	-0.121752	-0.106983	-0.147637	0.328656	0.625963	-0.497143	-0.39877	-0.421396	-0.236341	-0.247152	-0.195955	-0.364853	-0.300645	-0.26963	-0.060946	0.116983	-0.301367	-0.0477177	-0.150651	0.93926	-0.257266	-0.146036	0.132221	-0.156099	0.300953	0.889332	0.380947	-0.462476	0.889332	-0.405578	0.0608592	-0.378091	-0.135447	-0.533808	0.889332	-0.324912	-0.482493	-0.0547938	-0.558167	-0.551	-0.380549	-0.0317574	0.0468366	-0.456619
Nomilin	0.410948	0.646984	-0.0677127	-0.449332	-0.156099	0.987266	0.983759	0.99712	0.329084	0.0997842	0.260771	0.22617	0.250041	0.133833	0.507651	0.992446	-0.21615	-0.309134	-0.267464	-0.27892	-0.235848	-0.26905	-0.364747	0.426567	0.030868	-0.177624	-0.0591982	-0.29897	1	0.0347233	-0.080897	-0.354321	0.26815	-0.080897	0.764276	-0.173616	-0.344004	-0.380889	-0.495517	-0.080897	-0.291599	-0.385361	-0.217959	-0.217606	-0.318593	0.0362548	0.0321454	-0.144473	-0.400182
Tricin	0.412025	-0.173724	-0.721478	-0.260545	-0.0317574	0.00157119	-0.00498707	0.00938229	0.608062	0.212671	0.43996	0.482894	0.445754	0.773568	-0.219716	-0.0300753	-0.610344	-0.609731	0.062895	0.0865008	-0.271077	-0.48209	-0.30382	0.503423	-0.105127	-0.431763	0.311967	0.163994	0.0321454	0.402511	-0.0552436	0.515362	0.452864	-0.0552436	0.204993	0.223311	-0.595168	0.00482246	-0.379168	-0.0552436	-0.131043	0.0233129	0.431435	-0.550697	-0.374015	-0.441476	1	-0.108567	-0.657606
Limonoate A-ring lactone	0.424152	-0.47657	-0.176741	0.235056	0.132221	-0.327042	-0.318926	-0.336811	0.0523194	-0.0901548	-0.366392	-0.385904	-0.397274	-0.123218	-0.394662	-0.323111	0.0365095	0.186282	-0.145441	-0.0233635	0.19975	0.251467	0.414796	-0.547671	0.0797545	0.153449	0.892744	1	-0.29897	0.638158	0.185274	0.160502	-0.379147	0.185274	-0.389026	-0.408383	0.0196579	-0.0766521	0.358879	0.185274	-0.42376	0.632814	0.201085	0.0864437	0.39942	-0.332824	0.163994	-0.0297012	0.0304494
Neohesperidin	0.463604	-0.128972	-0.480707	-0.186159	0.889332	-0.114619	-0.107581	-0.0984238	0.254833	0.644502	-0.424151	-0.34267	-0.374866	-0.273757	-0.29619	-0.121929	-0.244076	-0.28864	-0.254096	-0.256525	-0.216787	-0.264951	-0.352313	-0.240025	0.770686	-0.157138	-0.0263805	0.185274	-0.080897	0.53801	1	0.233053	-0.400362	1	-0.312289	-0.189763	-0.463502	-0.264924	-0.499293	1	-0.166747	-0.428671	-0.0176326	-0.31847	-0.326241	-0.230025	-0.0552436	-0.307349	-0.377395
Naringin	0.463604	-0.128972	-0.480707	-0.186159	0.889332	-0.114619	-0.107581	-0.0984238	0.254833	0.644502	-0.424151	-0.34267	-0.374866	-0.273757	-0.29619	-0.121929	-0.244076	-0.28864	-0.254096	-0.256525	-0.216787	-0.264951	-0.352313	-0.240025	0.770686	-0.157138	-0.0263805	0.185274	-0.080897	0.53801	1	0.233053	-0.400362	1	-0.312289	-0.189763	-0.463502	-0.264924	-0.499293	1	-0.166747	-0.428671	-0.0176326	-0.31847	-0.326241	-0.230025	-0.0552436	-0.307349	-0.377395
Poncirin	0.463604	-0.128972	-0.480707	-0.186159	0.889332	-0.114619	-0.107581	-0.0984238	0.254833	0.644502	-0.424151	-0.34267	-0.374866	-0.273757	-0.29619	-0.121929	-0.244076	-0.28864	-0.254096	-0.256525	-0.216787	-0.264951	-0.352313	-0.240025	0.770686	-0.157138	-0.0263805	0.185274	-0.080897	0.53801	1	0.233053	-0.400362	1	-0.312289	-0.189763	-0.463502	-0.264924	-0.499293	1	-0.166747	-0.428671	-0.0176326	-0.31847	-0.326241	-0.230025	-0.0552436	-0.307349	-0.377395
Apigenin	0.522122	0.0419661	-0.84644	-0.403601	0.328656	0.337603	0.343706	0.323795	1	0.567849	0.262398	0.316085	0.293532	0.690913	0.113802	0.257589	-0.880204	-0.807533	-0.27202	0.025166	-0.12645	-0.658418	-0.242439	0.694257	0.41967	-0.626442	0.085902	0.0523194	0.329084	0.351796	0.254833	0.50713	0.294455	0.254833	0.335392	0.219293	-0.676748	-0.0669484	-0.707429	0.254833	-0.337189	-0.264959	0.0933756	-0.752976	-0.631555	-0.495184	0.608062	-0.011808	-0.872328
Limonin	0.569185	-0.291184	-0.138927	0.101667	-0.146036	-0.119401	-0.117985	-0.10914	0.085902	-0.275195	-0.00793075	-0.0609943	-0.0688923	-0.0166326	-0.339425	-0.0974984	-0.0494579	0.0552102	-0.225174	-0.215161	-0.0350042	0.279296	0.237886	-0.371148	-0.192999	0.0600615	1	0.892744	-0.0591982	0.668364	-0.0263805	0.128225	-0.0273229	-0.0263805	-0.00866804	-0.469337	-0.0045557	-0.182878	0.329143	-0.0263805	-0.376018	0.661278	0.229208	0.0529985	0.400129	-0.14124	0.311967	-0.241394	-0.0120923
Rhoifolin	0.768591	-0.129631	-0.543432	-0.290022	0.300953	-0.0743503	-0.0793969	-0.0302822	0.351796	0.267055	0.0150605	0.0213444	-0.0101399	0.113505	-0.440873	-0.0275504	-0.31254	-0.366832	-0.216119	-0.328228	-0.532899	-0.026774	-0.359442	-0.218226	0.133068	-0.0495549	0.668364	0.638158	0.0347233	1	0.53801	0.308462	0.0123054	0.53801	0.0155075	-0.434833	-0.57068	-0.289292	-0.206358	0.53801	-0.238108	0.182302	0.298312	-0.149977	0.0572037	-0.173913	0.402511	-0.568145	-0.384213
Bitter	1	-0.0457143	-0.556083	-0.265216	0.383014	0.35316	0.355485	0.366044	0.522122	0.176167	0.086202	0.089684	0.0684794	0.0627932	-0.265104	0.322181	-0.575277	-0.56744	-0.4514	-0.456361	-0.321751	-0.237615	-0.297324	-0.00632496	0.336922	-0.429122	0.569185	0.424152	0.410948	0.768591	0.463604	0.269104	0.0998429	0.463604	0.3094	-0.371753	-0.525093	-0.461927	-0.474443	0.463604	-0.414166	-0.0510204	0.25272	-0.564646	-0.38236	-0.271017	0.412025	-0.385932	-0.646233
[truncated: 19 more columns]
