# Supplementary material for: Flavonoid contributors to bitterness in juice from Citrus and Citrus hybrids with/without Poncirus trifoliata in their pedigree
Source: Food Chem X. 2025 Feb 18;26:102289. doi: 10.1016/j.fochx.2025.102289 (PMC11905843; doi:10.1016/j.fochx.2025.102289)
Supplement: Supplementary file 5 — Supplementary material 5: Table S5. Mean relative abundances of non-volatile compounds for low and high bitterness groups. [file mmc5.xlsx]

## Sheet: Sheet1
Table S5. Mean relative abudances of non-volatile compounds for low and high bitterness groups.
	Mean relative abundance
Compound	Low Bitterness Group	High Bitterness Group	Student's t test p-Value
Bergaptol	3274.6	5312.6	0.6436
Osthole	375756	2.59331e+06	0.4107
Meranzin	835632	5.36962e+06	0.4233
Isomeranzin	227554	5.25755e+06	0.3617
Apigenin	81.3	131.6	0.2044
Naringenin	245.2	295.2	0.6947
Isosakuranetin	21040	23283.6	0.8602
Luteolin	408249	430778	0.9327
Eriodictyol	1130.2	1150	0.9783
Diosmetin	265.5	280.6	0.779
Hesperetin	444.8	283.1	0.5848
Quercetin	532.1	3632.3	0.4012
1-O-Galloyl-D-glucose	20.5	8.6	0.1758
Tetramethoxyisoscutellarein	37873	9070.5	0.1177
Tetramethoxyscutellarein	92725	61639.5	0.6549
Sinensetin	196462	93938.8	0.4004
Isosinensetin	233115	43372.8	0.15
Tangeretin	967230	624297	0.6303
Nobiletin	2.15376e+06	1.04073e+06	0.3058
Vitamin E	65068.2	54489.8	0.7603
Prunin	552.9	657.2	0.8615
Quercitrin	29.8	8.4	0.3876
Limonin	8214.1	23646.2	0.0463
Limonoate A-ring lactone	87.9	152.7	0.1545
Nomilin	817.2	12292.7	0.2757
Rhoifolin	495.7	1843.6	0.0013
Naringin	0	54620.1	0.3466
Narirutin	447254	477874	0.8396
Neoponcirin	336983	374141	0.8655
Poncirin	0	6431.9	0.3466
Linarin	3225.4	5556.2	0.4861
Eriocitrin	16401	3807	0.0683
Diosmin	14628.8	7039	0.1289
Rutin	844.2	572.6	0.4299
Hesperidin	693268	484665	0.4617
Neohesperidin	0	1773.6	0.3466
Obacunone glucoside	7900	6721.8	0.4607
Limonin glucoside	47496.6	54241	0.5904
Nomilin glucoside	10832.4	12869.5	0.2279
Nomilinic acid glucoside	92246.6	67522.5	0.4209
Synephrine	6214.9	4300.6	0.6301
Dihydroxy-methoxyflavone	193.1	148.3	0.3737
Tricin	1945.6	3696.6	0.2102
Dihydroxy-trimethoxyflavone	2387.4	1022.5	0.2622
Monohydroxy-tetramethoxyflavone	19540.3	7322.14	0.1198
Dihydroxy-tetramethoxyflavone	769.4	324.1	0.361
Monohydroxy-pentamethoxyflavone	28452.4	5771.2	0.2651
Dihydroxy-pentamethoxyflavone	36984.3	17360.9	0.2697
7-O-Methylnaringenin-6-C-pentoside	10497.5	10442.3	0.9398
Monohydroxy-hexamethoxyflavone	10134.3	14707.8	0.5533
Vitexin	14163	14118.8	0.9961
Heptamethoxyflavone	191166	259579	0.7082
Isovitexin	8965.2	10480.4	0.7872
Naringenin-5-O-glucoside	117479	124428	0.8515
Hesperetin-7-galactoside	204.3	342.6	0.6136
Tricin-O-hexoside	3230.9	2545.5	0.7048
Tricin-5-O-glucoside	1475.7	1218.7	0.7174
Tricin-C-hexoside	484.7	415.4	0.781
Dihydroxy-trimethoxyflavone-O-hexoside	5730.3	1638.2	0.4158
Hydroxy-tetramethoxyflavone-O-hexoside	41874.1	11127	0.4084
Limocitrol-3-O-glucoside	11777.7	4766.9	0.1484
Apigenin-6-C-hexosyl-O-pentoside	44878.5	30368.8	0.6275
Apigenin-6,8-di-C-glucoside	127164	214288	0.3241
Quercetin-3-(3R-glucosylrutinoside)	16046	16730.7	0.9459
